# Supplementary material for: The Conformation of the N-Terminal Tails of Deinococcus grandis Dps Is Modulated by the Ionic Strength
Source: Int J Mol Sci. 2022 Apr 28;23(9):4871. doi: 10.3390/ijms23094871 (PMC9103930; doi:10.3390/ijms23094871)
Supplement: Supplementary file 1 [file ijms-23-04871-s001.zip]

Archive with 1 entries (1 files):
- ijms-1689354-supplementary.pdf
